# Supplementary material for: The Effects of Postmortem Time on Muscle Trout Biochemical Composition and Structure
Source: Foods. 2023 May 11;12(10):1957. doi: 10.3390/foods12101957 (PMC10217499; doi:10.3390/foods12101957)
Supplement: Supplementary file 1 [file foods-12-01957-s001.zip]

Archive with 2 entries (2 files):
- foods-2362014-supplementary file.xlsx
- foods-2362014-supplementary.pdf
