# Supplementary material for: The Effects of Postmortem Time on Muscle Trout Biochemical Composition and Structure
Source: Foods. 2023 May 11;12(10):1957. doi: 10.3390/foods12101957 (PMC10217499; doi:10.3390/foods12101957)
Supplement: Supplementary file 1 [file foods-12-01957-s001.zip › foods-2362014-supplementary file.xlsx]

## Sheet: Corr values D0vsD7 
(n=18)	1186	1247	1469	1490	1552	1635	1670	Proteolysis	Solubility	pH	L	a	b	Tbars	Aw
1186
1247	0,1654
	p=0,512
1469	-0,0205	0,8654
	p=0,936	p=0,0001
1490	-0,3419	0,4559	0,8159
	p=0,165	p=0,057	p=0,0001
1552	0,1609	0,6017	0,6847	0,6173
	p=0,524	p=0,008	p=0,002	p=0,006
1635	-0,4907	0,5904	0,7509	0,8093	0,6265
	p=0,039	p=0,010	p=0,0001	p=0,0001	p=0,005
1670	0,1267	-0,8366	-0,8728	-0,7213	-0,8214	-0,8894
	p=0,616	p=0,0001	p=0,0001	p=0,001	p=0,0001	p=0,0001
Proteolysis	0,2947	0,0439	0,1478	0,2471	0,4177	0,2356	-0,2604
	p=0,235	p=0,863	p=0,558	p=0,323	p=0,085	p=0,347	p=0,297
Solubility	-0,3400	-0,7897	-0,6751	-0,3034	-0,3691	-0,2226	0,5062	0,0405
	p=0,167	p=0,0001	p=0,002	p=0,221	p=0,132	p=0,375	p=0,032	p=0,873
pH	0,9048	-0,1323	-0,2866	-0,4746	-0,1428	-0,6320	0,3992	0,2712	-0,0883
	p=0,0001	p=0,601	p=0,249	p=0,047	p=0,572	p=0,005	p=0,101	p=0,276	p=0,728
L	0,5160	-0,0388	-0,2693	-0,4729	-0,0399	-0,4025	0,2281	0,1094	-0,0522	0,5906
	p=0,028	p=0,879	p=0,280	p=0,047	p=0,875	p=0,098	p=0,363	p=0,666	p=0,837	p=0,010
a	-0,1136	0,0949	-0,0419	-0,0972	0,0992	0,0221	-0,0333	-0,3285	0,0283	-0,0941	0,3132
	p=0,654	p=0,708	p=0,869	p=0,701	p=0,695	p=0,931	p=0,896	p=0,183	p=0,911	p=0,710	p=0,206
b	-0,5503	0,0985	0,0361	0,0567	-0,1280	0,2745	-0,0939	-0,4077	0,0669	-0,4380	0,1670	0,7886
	p=0,018	p=0,697	p=0,887	p=0,823	p=0,613	p=0,270	p=0,711	p=0,093	p=0,792	p=0,069	p=0,508	p=0,0001
Tbars	-0,2883	0,1981	0,0293	-0,0067	0,1693	0,1617	-0,2304	-0,1280	-0,0581	-0,3818	0,0565	0,4847	0,4237
	p=0,246	p=0,431	p=0,908	p=0,979	p=0,502	p=0,522	p=0,358	p=0,613	p=0,819	p=0,118	p=0,824	p=0,041	p=0,080
Aw	-0,0206	0,3385	0,0788	-0,2708	-0,2983	-0,1697	0,0533	-0,7356	-0,4284	-0,1080	-0,1217	0,1438	0,2096	0,0326
	p=0,935	p=0,169	p=0,756	p=0,277	p=0,229	p=0,501	p=0,834	p=0,001	p=0,076	p=0,670	p=0,630	p=0,569	p=0,404	p=0,898

## Sheet: Spectral corr values D0 vs D7
Correlation values	1002	1024	1176	1186	1205	1247	1363	1469	1490	1553	1635	1652	1670	1712	1760
1002	0.999997	0.969577	0.426017	0.406509	0.40746	-0.0993284	-0.654847	-0.165021	-0.21707	-0.281815	-0.322488	0.110286	0.0361458	0.0684309	-0.549767
1024	0.969593	1	0.549749	0.461393	0.452717	0.06352	-0.582597	-0.0205891	-0.154722	-0.251377	-0.253668	-0.0104123	-0.0932277	0.0199931	-0.52238
1176	0.426148	0.549749	1	0.868849	0.803269	0.666778	0.0138629	0.496643	-0.0064068	0.124032	-0.107258	-0.191262	-0.359221	0.222509	-0.409775
1186	0.406782	0.461393	0.868849	1	0.979784	0.391539	-0.127263	0.127614	-0.317346	-0.120862	-0.465132	0.183509	0.0813522	0.455303	-0.605998
1205	0.407726	0.452717	0.803269	0.979784	1	0.345026	-0.202584	0.022142	-0.347748	-0.190795	-0.476193	0.230311	0.13424	0.468225	-0.62486
1247	-0.0991688	0.06352	0.666778	0.391539	0.345026	1	0.429774	0.76846	0.278784	0.291772	0.311315	-0.569541	-0.621815	-0.0445979	0.0776566
1363	-0.65481	-0.582597	0.0138629	-0.127263	-0.202584	0.429774	1	0.492632	0.258586	0.472561	0.210199	-0.167465	-0.224022	0.291965	0.266803
1469	-0.164997	-0.0205891	0.496643	0.127614	0.022142	0.76846	0.492632	1	0.685921	0.629443	0.547533	-0.820846	-0.779829	-0.154637	0.487489
1490	-0.217218	-0.154722	-0.0064068	-0.317346	-0.347748	0.278784	0.258586	0.685921	1	0.699439	0.770619	-0.80395	-0.717782	-0.214276	0.735968
1553	-0.281755	-0.251377	0.124032	-0.120862	-0.190795	0.291772	0.472561	0.629443	0.699439	1	0.61493	-0.55359	-0.592702	0.00857698	0.430399
1635	-0.32267	-0.253668	-0.107258	-0.465132	-0.476193	0.311315	0.210199	0.547533	0.770619	0.61493	1	-0.733794	-0.854655	-0.583175	0.680134
1652	0.110364	-0.0104123	-0.191262	0.183509	0.230311	-0.569541	-0.167465	-0.820846	-0.80395	-0.55359	-0.733794	1	0.811961	0.439462	-0.691479
1670	0.0362342	-0.0932277	-0.359221	0.0813522	0.13424	-0.621815	-0.224022	-0.779829	-0.717782	-0.592702	-0.854655	0.811961	1	0.466982	-0.444945
1712	0.068509	0.0199931	0.222509	0.455303	0.468225	-0.0445979	0.291965	-0.154637	-0.214276	0.00857698	-0.583175	0.439462	0.466982	1	-0.440951
1760	-0.550049	-0.52238	-0.409775	-0.605998	-0.62486	0.0776566	0.266803	0.487489	0.735968	0.430399	0.680134	-0.691479	-0.444945	-0.440951	1
p values	1002	1024	1176	1186	1205	1247	1363	1469	1490	1553	1635	1652	1670	1712	1760
1002	0	2.75527e-138	2.46437e-11	2.30424e-10	2.07331e-10	0.137464	6.14435e-29	0.0131918	0.00104885	1.77897e-05	7.69016e-07	0.0989194	0.589649	0.306807	3.59532e-19
1024	2.59793e-138	0	3.60688e-19	2.91566e-13	9.08049e-13	0.3429	7.585e-22	0.75873	0.0202384	0.000138391	0.0001196	0.87657	0.163419	0.765507	3.74372e-17
1176	2.42657e-11	3.60688e-19	0	5.01115e-70	4.35562e-52	2.66136e-30	0.83617	2.04361e-15	0.923864	0.0632685	0.108594	0.00398209	2.94824e-08	0.000775818	1.60085e-10
1186	2.23557e-10	2.91566e-13	5.01115e-70	0	7.81859e-158	1.16443e-09	0.0566402	0.0559565	1.17454e-06	0.0703768	1.76918e-13	0.00576615	0.224175	6.49412e-13	6.02898e-24
1205	2.01269e-10	9.08049e-13	4.35562e-52	7.81859e-158	0	1.09303e-07	0.00226148	0.741158	8.54393e-08	0.00407334	3.89236e-14	0.000497026	0.0442722	1.1648e-13	9.05847e-26
1247	0.1381	0.3429	2.66136e-30	1.16443e-09	1.09303e-07	0	1.57578e-11	4.00833e-45	2.20654e-05	8.61125e-06	1.91118e-06	9.5471e-21	1.81879e-25	0.505684	0.246002
1363	6.20198e-29	7.585e-22	0.83617	0.0566402	0.00226148	1.57578e-11	0	3.69986e-15	8.70401e-05	6.43778e-14	0.0015195	0.0118769	0.000712471	8.48828e-06	5.04625e-05
1469	0.0132056	0.75873	2.04361e-15	0.0559565	0.741158	4.00833e-45	3.69986e-15	0	1.26185e-32	3.12747e-26	5.33689e-19	3.69267e-56	2.94448e-47	0.0203074	7.83164e-15
1490	0.00104038	0.0202384	0.923864	1.17454e-06	8.54393e-08	2.20654e-05	8.70401e-05	1.26185e-32	0	2.23402e-34	1.6113e-45	3.08273e-52	6.43686e-37	0.00122121	1.20907e-39
1553	1.78659e-05	0.000138391	0.0632685	0.0703768	0.00407334	8.61125e-06	6.43778e-14	3.12747e-26	2.23402e-34	0	8.55341e-25	1.8163e-19	9.86653e-23	0.898196	1.46197e-11
1635	7.57411e-07	0.0001196	0.108594	1.76918e-13	3.89236e-14	1.91118e-06	0.0015195	5.33689e-19	1.6113e-45	8.55341e-25	0	2.63108e-39	2.05977e-65	6.76383e-22	6.64102e-32
1652	0.0986812	0.87657	0.00398209	0.00576615	0.000497026	9.5471e-21	0.0118769	3.69267e-56	3.08273e-52	1.8163e-19	2.63108e-39	0	4.77439e-54	4.84643e-12	2.46829e-33
1670	0.58874	0.163419	2.94824e-08	0.224175	0.0442722	1.81879e-25	0.000712471	2.94448e-47	6.43686e-37	9.86653e-23	2.05977e-65	4.77439e-54	0	1.3786e-13	2.44571e-12
1712	0.306254	0.765507	0.000775818	6.49412e-13	1.1648e-13	0.505684	8.48828e-06	0.0203074	0.00122121	0.898196	6.76383e-22	4.84643e-12	1.3786e-13	0	4.02983e-12
1760	3.41945e-19	3.74372e-17	1.60085e-10	6.02898e-24	9.05847e-26	0.246002	5.04625e-05	7.83164e-15	1.20907e-39	1.46197e-11	6.64102e-32	2.46829e-33	2.44571e-12	4.02983e-12	0
